# Supplementary material for: Evaluation of Potential Toxic Elements in Soils from Three Urban Areas Surrounding a Steel Industrial Zone
Source: Toxics. 2025 Apr 28;13(5):351. doi: 10.3390/toxics13050351 (PMC12116155; doi:10.3390/toxics13050351)
Supplement: Supplementary file 1 [file toxics-13-00351-s001.zip]

Archive with 1 entries (1 files):
- toxics-3556161-supplementary.pdf
